# Supplementary material for: Melanoma risk loci as determinants of melanoma recurrence and survival
Source: J Transl Med. 2013 Nov 4;11:279. doi: 10.1186/1479-5876-11-279 (PMC4228352; doi:10.1186/1479-5876-11-279)
Supplement: Additional file 1 — Reference studies for SNP selections. [file 1479-5876-11-279-S1.xlsx]

## Sheet: Sheet1
Additional file 1. Reference studies for SNP selections.
SNP	Gene/Locus	Reference	Minimum P value	Additional Reference
rs871775	5q15	[1]	1.14e-05
rs2218220	MTAP/CDKN2A	[1]	9.03e-07	[2]
rs7023329	MTAP/CDKN2A	[1]	4.03e-07	[2]
rs1847142	MC1R	[1]	2.24e-11
rs7188458	MC1R	[1]	1.16e-12	[3]
rs258322	MC1R	[1]	2.54e-27	[3]
rs17305573	20q11.22/PIGU	[1]	3.95e-05
rs2284063	PLA2G6	[1]	2.4e-09
rs6001027	PLA2G6	[1]	1.94e-08
rs10757257	MTAP/CDKN2A	[2]	2.9e-11
rs751173	MTAP/CDKN2A	[2]	9.9e-14
rs1341866	MTAP/CDKN2A	[2]	6.2e-10
rs10811629	MTAP/CDKN2A	[2]	4.3e-06
rs132985	PLA2G6	[2]	1e-06
rs17305657	20q11.21/C20orf71	[4]	3.17e-10
rs4911310	20q11.21	[4]	0.000232
rs721970	20q11.21	[4]	8.86e-10
rs291671	20q11.21	[4]	7.74e-08
rs2071054	20q11.22/E2F1	[4]	4.02e-05
rs6142047	20q11.22	[4]	5.15e-05
rs4911379	20q11.22	[4]	3.96e-05
rs2284378	20q11.22/RALY	[4]	5.69e-05
rs2268089	20q11.22/RALY	[4]	9.02e-06
rs819162	20q11.22/ASIP	[4]	0.00697
rs6088520	20q11.22	[4]	0.00301
rs2424994	20q11.22	[4]	3.45e-06
rs4911442	20q11.22/NCOA6	[4]	2.86e-11	[1]
rs1885120	20q11.22/MYH7B	[4]	9.83e-16
rs1409937	9q21.13	[3]	1.4e-05
rs1028889	1q21.3	[3]	2.9e-05
rs9960018	DLGAP1	[3]	7.2e-06
rs12449769	DNAH9	[3]	2.5e-05
rs1990236	DNAH9	[3]	2.7e-05
rs12750212	1q32.2	[3]	1.5e-05
rs735408	14q32.2	[3]	2.4e-05
rs11054623	12p13.31	[3]	3.2e-05
rs10831496	GRM5	[3]	4.7e-07
rs7119749	GRM5	[3]	5.3e-07
rs10765770	GRM5	[3]	6.1e-07
rs12913832	HERC2/OCA2	[3]	1.1e-10	[5]
rs1805721	KLRG1	[3]	2e-05
rs1805723	KLRG1	[3]	2.9e-05
rs11931790	LOC285441	[3]	3.7e-05
rs966321	LOC401937	[3]	1.4e-06
rs2411738	LOC401937	[3]	3.6e-06
rs1908490	LOC401937	[3]	8.5e-06
rs6677984	LOC401937	[3]	8.8e-06
rs11170681	LOC440100	[3]	3.3e-05
rs7974991	LOC90193	[3]	3.3e-05
rs1805761	M6PR	[3]	1.6e-05
rs1805733	M6PR	[3]	1.7e-05
rs12821842	M6PR	[3]	2.7e-05
rs164741	MC1R/DPEP1	[3]	9.4e-10
rs464349	MC1R	[3]	4.1e-07
rs154659	MC1R	[3]	3.3e-06
rs7204478	MC1R/ZNF276	[3]	1.9e-05
rs32579	PPARGC1B	[3]	1.4e-06
rs109077	PPARGC1B	[3]	3.5e-06
rs7279297	PRDM15	[3]	2.7e-06
rs12493507	RBP1	[3]	4.8e-06
rs10765198	TYR	[3]	4.7e-07
rs11018528	TYR	[3]	5.9e-06
rs10830236	TYR	[3]	3.9e-05
rs1345151	YPEL5	[3]	3.5e-05
rs10852800	ZNF18	[3]	1.8e-05
rs11133935	5p15.33	[3]	4.6e-06
rs17094273	14q32.2	[3]	5.5e-06
rs1448485	OCA2	[6]	3.39e-08
rs8024968	OCA2	[6]	1.48e-11
rs6497287	HERC2	[6]	5.05e-15
rs8041209	HERC2	[6]	6.6e-22
rs916977	HERC2	[6]	1.19e-43
rs2346050	HERC2	[6]	6.32e-19
rs4904866	14q32.12	[5]	1.2e-13
rs9392056	EXOC2	[5]	4.1e-06
rs2353033	MC1R/ANKRD11	[5]	5.2e-06
rs16950987	HERC2	[5]	1.7e-07
rs6918152	EXOC2	[5]	6.1e-08
rs10861741	12q23.3/BTBD11	[5]	1.8e-06
rs8007923	KIF26A	[5]	1.2e-06
rs9806558	15q12	[5]	3.4e-06
rs7174027	OCA2	[5]	2.6e-10
rs11855019	OCA2	[5]	4.4e-16
rs6497268	OCA2	[5]	9.5e-18
rs7183877	HERC2	[5]	3.5e-09
rs8028689	HERC2	[5]	1.5e-07
rs7195066	MC1R/FANCA	[5]	3.9e-10
rs4408545	MC1R/AFG3L1	[5]	1.9e-15
rs4238833	MC1R/AFG3L1	[5]	1.7e-20
rs2241039	MC1R/GAS8	[5]	1.1e-06
rs12896399	SLC24A4	[5]	6e-62	[7]
rs1015362	ASIP	[8]	5.8e-37
rs4911414	ASIP	[8]	5.8e-37
rs35264875	TPCN2	[8]	3.6e-10
rs3829241	TPCN2	[8]	6.2e-16
rs1408799	TYRP1	[8]	5.9e-17
rs896978	TPCN2	[8]	3.8e-08
rs2305498	TPCN2	[8]	5.4e-08
rs1011176	TPCN2	[8]	6.7e-10
rs2594935	OCA2	[8]	1.2e-11
rs401681	TERT-CLPTM1L	[9]	3.7e-12
rs1540771	6p25.3	[7]	1.9e-09
rs1042602	TYR	[7]	5.3e-06
rs1667394	OCA2	[7]	1.3e-241
rs7495174	OCA2	[7]	3e-24
rs7538876	RCC2	[10]	4.4e-12
rs801114	RHOU	[10]	5.9e-12
rs157935	KLF14	[11]	5.7e-10
1	Bishop DT, Demenais F, Iles MM, Harland M, Taylor JC, Corda E, Randerson-Moor J, Aitken JF, Avril MF, Azizi E, et al: Genome-wide association study identifies three loci associated with melanoma risk. Nature genetics 2009, 41:920-925.
2	Falchi M, Bataille V, Hayward NK, Duffy DL, Bishop JA, Pastinen T, Cervino A, Zhao ZZ, Deloukas P, Soranzo N, et al: Genome-wide association study identifies variants at 9p21 and 22q13 associated with development of cutaneous nevi. Nature genetics 2009, 41:915-919.
3	Nan H, Kraft P, Qureshi AA, Guo Q, Chen C, Hankinson SE, Hu FB, Thomas G, Hoover RN, Chanock S, et al: Genome-wide association study of tanning phenotype in a population of European ancestry. The Journal of investigative dermatology 2009, 129:2250-2257.
4	Brown KM, Macgregor S, Montgomery GW, Craig DW, Zhao ZZ, Iyadurai K, Henders AK, Homer N, Campbell MJ, Stark M, et al: Common sequence variants on 20q11.22 confer melanoma susceptibility. Nature genetics 2008, 40:838-840.
5	Han J, Kraft P, Nan H, Guo Q, Chen C, Qureshi A, Hankinson SE, Hu FB, Duffy DL, Zhao ZZ, et al: A genome-wide association study identifies novel alleles associated with hair color and skin pigmentation. PLoS genetics 2008, 4:e1000074.
6	Kayser M, Liu F, Janssens AC, Rivadeneira F, Lao O, van Duijn K, Vermeulen M, Arp P, Jhamai MM, van Ijcken WF, et al: Three genome-wide association studies and a linkage analysis identify HERC2 as a human iris color gene. American journal of human genetics 2008, 82:411-423.
7	Sulem P, Gudbjartsson DF, Stacey SN, Helgason A, Rafnar T, Magnusson KP, Manolescu A, Karason A, Palsson A, Thorleifsson G, et al: Genetic determinants of hair, eye and skin pigmentation in Europeans. Nature genetics 2007, 39:1443-1452.
8	Sulem P, Gudbjartsson DF, Stacey SN, Helgason A, Rafnar T, Jakobsdottir M, Steinberg S, Gudjonsson SA, Palsson A, Thorleifsson G, et al: Two newly identified genetic determinants of pigmentation in Europeans. Nature genetics 2008, 40:835-837.
9	Rafnar T, Sulem P, Stacey SN, Geller F, Gudmundsson J, Sigurdsson A, Jakobsdottir M, Helgadottir H, Thorlacius S, Aben KK, et al: Sequence variants at the TERT-CLPTM1L locus associate with many cancer types. Nature genetics 2009, 41:221-227.
10	Stacey SN, Gudbjartsson DF, Sulem P, Bergthorsson JT, Kumar R, Thorleifsson G, Sigurdsson A, Jakobsdottir M, Sigurgeirsson B, Benediktsdottir KR, et al: Common variants on 1p36 and 1q42 are associated with cutaneous basal cell carcinoma but not with melanoma or pigmentation traits. Nature genetics 2008, 40:1313-1318.
11	Stacey SN, Sulem P, Masson G, Gudjonsson SA, Thorleifsson G, Jakobsdottir M, Sigurdsson A, Gudbjartsson DF, Sigurgeirsson B, Benediktsdottir KR, et al: New common variants affecting susceptibility to basal cell carcinoma. Nature genetics 2009, 41:909-914.
